# Supplementary material for: Achromobacter spp. Surgical Site Infections: A Systematic Review of Case Reports and Case Series
Source: Microorganisms. 2021 Nov 30;9(12):2471. doi: 10.3390/microorganisms9122471 (PMC8704055; doi:10.3390/microorganisms9122471)
Supplement: Supplementary file 1 [file microorganisms-09-02471-s001.zip]

Archive with 1 entries (1 files):
- microorganisms-1434477-supplementary.pdf
